# Supplementary material for: Identification of Phage RNA Polymerases That Minimize Double-Stranded RNA By-Product Formation and Their Characterization via In Vitro Transcription
Source: Microorganisms. 2026 Mar 2;14(3):564. doi: 10.3390/microorganisms14030564 (PMC13029058; doi:10.3390/microorganisms14030564)
Supplement: Supplementary file 1 [file microorganisms-14-00564-s001.zip]

Archive with 1 entries (1 files):
- microorganisms-4141312-supplementary.pdf
